# Supplementary material for: Less Severe Polymicrobial Sepsis in Conditional mgmt-Deleted Mice Using LysM-Cre System, Impacts of DNA Methylation and MGMT Inhibitor in Sepsis
Source: Int J Mol Sci. 2023 Jun 15;24(12):10175. doi: 10.3390/ijms241210175 (PMC10299382; doi:10.3390/ijms241210175)
Supplement: Supplementary file 1 [file ijms-24-10175-s001.zip]

Archive with 1 entries (1 files):
- ijms-2421894-supplementary.pdf
